# Supplementary material for: Effect of Treatment Modality on Long-Term Outcomes in Attention-Deficit/Hyperactivity Disorder: A Systematic Review
Source: PLoS One. 2015 Feb 25;10(2):e0116407. doi: 10.1371/journal.pone.0116407 (PMC4340791; doi:10.1371/journal.pone.0116407)
Supplement: S5 Appendix — (XLSX) [file pone.0116407.s005.xlsx]

## Sheet: Fig 2A 
Cohen's d Pharmacological	Cohen's d Non-Pharmacological	Cohen's d Combination		Cohen's w Combination
1.17837	0.839	0.929036		0.4526
1.04369	0.502	2.02104
1.13327	0.15	1.21803
1.104	0.85	1.59314
0.144	0.53	1.02612
0.246	0.304	1.31038
1.014	0.73	1.46
0.587		1.89
0.587		1.632
1.675		1.574
1.408		0.93
0.15		0.769
0.85		0.63
0.472		0.288
		0.519
		1.578
		1.215
		1.585
		0.15
		0.85

## Sheet: Fig 2B 
Cohen's d pharmacological	Cohen's d non-pharmacological		Cohen's f pharmacological		Cohen's w pharmacological	Cohen's w Non-pharmacological
0.925	0.4		0.275		0.384014	0.327
0.110587			0.29		0.263262	0.187
			0.25		0.172	0.272
			0.37		0.2081	0.228
			0.17		0.183	0.0964
					0.128
					0.1338
					0.327
					0.216
					0.203
